# Supplementary material for: Correction: Effects of the Staphylococcus aureus and Staphylococcus epidermidis Secretomes Isolated from the Skin Microbiota of Atopic Children on CD4+ T Cell Activation
Source: PLoS One. 2015 Nov 30;10(11):e0144323. doi: 10.1371/journal.pone.0144323 (PMC4664274; doi:10.1371/journal.pone.0144323)
Supplement: S2 Zip — (ZIP) [file pone.0144323.s002.zip]

Archive with 7 entries (7 files):
- S1_Table.pdf
- S2 File.pdf
- S2_Fig.pdf
- S3_Fig.pdf
- S4_Fig.pdf
- S1_Fig.pdf
- S1_File.docx
